# Supplementary material for: Differential roles of cyclin D1 and D3 in pancreatic ductal adenocarcinoma
Source: Mol Cancer. 2010 Feb 1;9:24. doi: 10.1186/1476-4598-9-24 (PMC2824633; doi:10.1186/1476-4598-9-24)
Supplement: Additional file 6 — Supplementary Table 3. The numbers of genes (all targets) uniquely and commonly altered in D1- or D3-cyclin suppressed PANC1 cells. The numbers of genes (all targets) uniquely or commonly altered in D1- or D3-cyclin suppressed PANC1 cells. Values are the number of genes functionally annotated in each of the three resources (PPI networks, GO and KEGG). Up and down deregulated gene expressions are common or unique to a D-type cyclin siRNA. The number of functionally annotated genes is increased when targets as well as their immediate interacting proteins are considered. Not applicable (NA). [file 1476-4598-9-24-S6.XLS]

## Sheet: Sheet1
Supplementary Table 3. The numbers of genes (all targets) uniquely and commonly altered in D1- or D3-cyclin suppressed PANC1 cells.
	Deregulated genes common to D1 or D3 siRNA		D1 siRNA deregulated genes		D3 siRNA deregulated genes		Targets and 1st level interacting proteins (PPI)
Effect in suppression experiment	Down	Up	Down	Up	Down	Up	Common to D1 or D3 siRNA	D1 siRNA	D3 siRNA
All genes	12	22	47	84	45	27	NA	NA	NA
PPI networks	5	16	23	58	23	14	289	1362	576
GO biological process	6	19	34	61	24	15	258	1141	496
KEGG pathways	1	1	3	13	6	2	56	313	168
The numbers of genes (all targets) uniquely or commonly altered in D1- or D3-cyclin suppressed PANC1 cells. Values are the number of genes functionally annotated in each of the three resources (PPI networks, GO and KEGG). Up and down deregulated gene expressions are common or unique to a D-type cyclin siRNA. The number of functionally annotated genes is increased when targets as well as their imm…
